# Supplementary material for: Nuclear DNA Amounts in Chinese Bryophytes Estimated by Flow Cytometry: Variation Patterns and Biological Significances
Source: Plants (Basel). 2023 Apr 5;12(7):1564. doi: 10.3390/plants12071564 (PMC10096954; doi:10.3390/plants12071564)
Supplement: Supplementary file 1 [file plants-12-01564-s001.zip › Table S2.xlsx]

## Sheet: Genbank 112
Table S2 List of the 112 moss species including GenBank numbers for the four gene regions
No	Species	nad5	rbcL	trnL-F	ITS
1	Sphagnum compactum	AY309558.1	AY309692.1	AY298050.1	AY298419.1
2	Sphagnum recurvum	AY309570.1	MF362324.1	JQ712987.1	AY298611.1
3	Atrichum crispulum	/	KP881776.1	KP881811.1	/
4	Atrichum crispum	/	KP881777.1	KP881813.1	/
5	Polytrichum juniperinum	GU569581.1	JN162293.1	MF180576.1	MN871652.1
6	Polytrichum commune	GU569578.1	U87087.1	KP901296.1	AY396437.1
7	Polytrichastrum emodi	GU569559.1	GU569467.1	GU569736.1	/
8	Pogonatum nudiusculum	/	MT324552.1	/	AY396451.1
9	Pogonatum inflexum	MK131350.1	/	AY396486.1	AY396459.1
10	Ptychomitrium wilsonii	/	AB125588.1	/	/
11	Ptychomitrium dentatum	/	AB125587.1	/	/
12	Grimmia reflexidens	/	/	KX024331.1	EU343791.1
13	Grimmia pilifera	/	AB125579.1	AJ847883.1	EU343786.1
14	Racomitrium japonicum	/	AB125582.1	GU808872.1	JX069486.1
15	Racomitrium anomodontoides	/	GU809013.1	GU808879.1	/
16	Racomitrium ericoides	NC_026540.1	GU809007.1	FJ572480.1	HE584698.1
17	Campylopus umbellatus	/	AF226814.1	AF231171.1	AF444130.2
18	Campylopus flexuosus	KX580406.1	/	AF129593.1	AY551413.1
19	Leucobryum bowringii	KY619078.1	AB124790.1	AB742388.1	AB550063.1
20	Leucobryum juniperoideum	KX580405.1	AB549425.1	AB742401.1	AB550048.1
21	Leucobryum glaucum	AJ291560.1	AB124788.1	AB742393.1	AB550055.1
22	Fissidens grandifrons	/	LC271979.1	/	/
23	Fissidens dubius	JX241619.1	LC271968.1	FJ572491.1	FJ572362.1
24	Fissidens cristatus	Z98954.1	/	/	/
25	Dicranum nipponense	/	/	KF423982.1	KF423625.1
26	Paraleucobryum longifolium	KX580438.1	AF226829.1	MG214842.1	MG255123.1
27	Hyophila propagulifera	/	AB853074.1	/	/
28	Oncophorus wahlenbergii	MN092695.1	AF231310.1	MF353323.1	LT576519.1
29	Weissia longifolia	/	/	MH545614.1	AY796235.1
30	Philonotis thwaitesii	/	AF491019.1	AF497132.1	/
31	Bartramia ithyphylla	/	AY151188.1	AF497126.1	HF536685.1
32	Philonotis marchica	/	/	KC111168.1	HF536710.1
33	Hedwigia ciliata	KY356228.1	AF005517.1	KY358160.1	LN714259.1
34	Brachymenium nepalense	AY908354.1	EF107529.1	KX355924.1	EU878199.1
35	Rhodobryum giganteum	AY312886.1	AJ275176.1	AF023737.1	FJ228231.1
36	Bryum billarderii	MH176023.1	AF231083.1	MH175910.1	KX981166.1
37	Bryum argenteum	MH176025.1	LC270450.1	MH175912.1	MK234276.1
38	Rhizomnium gracile	AH014386.2	EF107532.1	AY747691.1	HM751674.1
39	Trachycystis microphylla	AY908371.1	LC270448.1	LC270622.1	FJ572376.1
40	Mnium spinosum	/	/	JF277354.1
41	Pohlia cruda	/	LC270403.1	LC270577.1	MG733067.1
42	Plagiomnium acutum	KR526316.1	LC270376.1	LC270550.1	EF189215.1
43	Plagiomnium maximoviczii	KR526313.1	LC270379.1	LC270553.1	EF189259.1
44	Plagiomnium arbusculum	KR526314.1	HM625852.1	KR526283.1	EF189221.1
45	Ulota crispa	MH176070.1	AY631208.1	MH175864.1	KT804271.1
46	Orthotrichum hookeri	MH176084.1	/	MH175975.1
47	Macromitrium gymnostomum		AB279625.1	MK521897.1	MK521903.1
48	Macromitrium japonicum	/	AB194960.2	MH730468.1	MH730534.1
49	Pyrrhobryum spiniforme	AY908776.1	AY524457.1	AF497136.1	/
50	Pyrrhobryum dozyanum	AY631225.1	AY631196.1	EF562521.1	/
51	Racopilum cuspidigerum	AY524532.1	AY524449.1	AY524505.1	/
52	Aulacomnium heterostichum	/	AY853978.1	FJ628086.1	/
53	Hypopterygium japonicum	/	/	KM503082.1	KM503061.1
54	Hookeria acutifolia	AY452362.1	AF158170.1	HQ443875.1	HQ443751.1
55	Pseudotaxiphyllum pohliaecarpum	/	HQ660399.1	KJ681424.1	MN688907.1
56	Plagiothecium piliferum	JX081294.1	KF882040.1	HQ665397.1	KY550315.1
57	Plagiothecium nemorale	JX081293.1	AB024632.1	HQ665390.1	MK934615.1
58	Plagiothecium handelii	/	KF882033.1	HQ665384.1	KF882233.1
59	Taxiphyllum taxirameum	MN123543.1	/	AF472480.1	MN688909.1
60	Leucodon secundus	/	AB019454.1	/	KP144070.1
61	Dozya japonica	LS999058.1	AB125593.1	LR130204.1	LS999107.2
62	Hypnum cupressiforme	MK211947.1	AB039674.1	MH613630.1	FM161143.1
63	Climacium dendroides	MN942036.1	AB019442.1	JF828575.1	JF828406.1
64	Trachypus bicolor	AY908446.1	AF233577.1	MK314881.1	MK170383.1
65	Meteorium subpolytrichum	/	/	AF509552.1	AF509849.1
66	Chrysocladium retrorsum	/	/	AY044061.1	LR861821.1
67	Aerobryidium filamentosum	/	/	AF397789.1	AF403613.1
68	Neodicladiella pendula	AY908727.1	/	AY306789.1	AF403576.1
69	Brachythecium piligerum	/	/	HM046645.1	HM046685.1
70	Brachythecium buchananii	/	/	KF434265.1	HM046665.1
71	Brachythecium plumosum	/	AF233566.1	AF397814.1	HM046656.1
72	Cirriphyllum cirrosum	AY908524.1	/	AY184793.1	HM046679.1
73	Myuroclada maximowiczii	AY908526.1	AB029389.1	KF770521.1	KF770683.1
74	Palamocladium leskeoides	AY908499.1	/	AF397791.1	MK120853.1
75	Eurhynchium hians	AY908513.1	/	GU552284.1	HM046691.1
76	Rhynchostegium pallidifolium	/	AB024944.1	AF397807.1	AF403618.1
77	Rhynchostegium riparioides	AY908504.1	AB029385.1	GU552294.1	AY848962.1
78	Pleurozium schreberi	AY908642.1	AB024664.1	MH613702.1	MH613477.1
79	Rhytidiadelphus triquetrus	Z98971.1	AB024670.1	HQ443882.1	HQ443768.1
80	Leucodon subulatulus	/	/	/	AJ288568.1
81	Hylocomium splendens	AY908447.1	AB024662.1	AF397840.1	AJ010434.1
82	Hylocomiastrum himalayanum	/	AB332274.1	/	AJ288559.1
83	Pinnatella anacamptolepis	/	/	FM210318.1	FM161190.1
84	Homaliodendron scalpellifolium	HQ607391.1	AB094788.1	FM210292.1	FM161135.1
85	Homaliodendron flabellatum	AY908671.1	/	FM210290.1	FM161132.1
86	Homalia trichomanoides	MN045041.1	EU095325.2	GQ428071.1	MN030537.1
87	Neckera decurrens	/	/	/	DQ680152.1
88	Neckera yezoana	/	/	FM210312.1	FM161177.1
89	Sanionia uncinata	KP984757.1	AB332276.1	HQ452095.1	HQ452203.1
90	Boulaya mittenii	MG030697.1	AB024963.1	AM990347.1	FM161080.1
91	Hypnum revolutum	MK211969.1	/	MH613677.1	MH613452.1
92	Ptilium crista-castrensis	AY908643.1	AB332269.1	MH613706.1	MH613481.1
93	Cratoneuron filicinum	AY908425.1	AB095270.1	MN635411.1	JQ281688.1
94	Calohypnum plumaeforme	HE717035.1	AB332289.1	MK314021.1	AY695768.1
95	Homomallium connexum	/	/	KF770511.1	KF770673.1
96	Lescuraea radicosa	AY908737.1	/	AY683570.1	AF516147.1
97	Herpetineuron toccoae	MN045035.1	AB019474.1	KF770519.1	MN030546.1
98	Sematophyllum subhumile	/	LC229578.1	LC229583.1	/
99	Brotherella falcata	/	KY782050.1	KY782100.1	MN688904.1
100	Entodon sullivantii	/	AB194887.1	/	/
101	Entodon concinnus	/	AB332277.1	MH613600.1	MH613374.1
102	Entodon macropodus	/	/	/	MN688978.1
103	Eurhynchium savatieri	/	HM046705.1	EF193351.1	HM046658.1
104	Calliergon cordifolium	AY908710.1	/	AY857569.1	AY857611.1
105	Anomodon viticulosus	MN045025.1	MK313879.1	MK313967.1	MK327286.1
106	Haplohymenium triste	MN045033.1	MN045158.1	KF770514.1	MN030549.1
107	Actinothuidium hookeri	AY908399.1	KF770610.1	KF770502.1	KF770664.1
108	Haplocladium angustifolium	MG674509.1	KF770605.1	AY527129.1	KF770659.1
109	Cyrto-hypnum pygmaeum	/	/	KX396254.1	KX396263.1
110	Cyrto-hypnum bonianum	/	/	KF770492.1	KF770654.1
111	Thuidium cymbifolium	MG030705.1	KF770590.1	KF770482.1	KF770644.1
112	Thuidium kanedae	/	KF770592.1	KF770484.1	KF770646.1
