# Supplementary material for: Nuclear DNA Amounts in Chinese Bryophytes Estimated by Flow Cytometry: Variation Patterns and Biological Significances
Source: Plants (Basel). 2023 Apr 5;12(7):1564. doi: 10.3390/plants12071564 (PMC10096954; doi:10.3390/plants12071564)
Supplement: Supplementary file 1 [file plants-12-01564-s001.zip › Table S3.xlsx]

## Sheet: Sheet1
Table S3 The data on plant size (at the individual level), leaf length and width (at the organ level), cell length and width, and spore diameter (at the cell level)
No	Families	Species	Latitude (º)	Longitude (º)	Genome size (pg)	plant size (cm)	leaf length (mm)	leaf width (mm)	cell length (μm)	cellwidth (μm)	spore size (μm)	References
1	Sphagnaceae	Sphagnum compactum	28.669	119.48	0.504	20	1.9	0.65	23	18	25	Gao 1994.
2	Sphagnaceae	Sphagnum recurvum	29.348	100.113	0.526	10	3	1.25	16	7	25	Gao 1994; FNA1
3	Polytrichaceae	Atrichum crispulum	30.342	119.428	0.59	5	3.5	1.6	18	26	14	Wu & Jia 2004.
4	Polytrichaceae	Atrichum crispum	30.704	121.838	0.569	5	3.5	1.6	18	26	14	Wu & Jia 2004.
5	Polytrichaceae	Polytrichum juniperinum	30.342	119.482	0.76	10	5.5	1.5	85	8	9	Noguchi 1987.
6	Polytrichaceae	Polytrichum commune	31.164	121.413	0.474	6	6.5	0.5	72.5	9	10	Wu & Jia 2004.
7	Polytrichaceae	Polytrichastrum emodi	29.587	101.97	0.623	2.5	5.5	1.5	29	6	11	Wu & Jia 2004.
8	Polytrichaceae	Pogonatum nudiusculum	29.576	102.001	0.508	2.5	5.5	1.5	29	6	11	Wu & Jia 2004.
9	Polytrichaceae	Pogonatum inflexum	30.12	122.375	0.602	2	5	0.6	27.5	14	11.5	Wu & Jia 2004.
10	Ptychomitriaceae	Ptychomitrium wilsonii	30.323	119.447	0.585	6	6	1.55	15.3	10.3	14	Gao 1996.
11	Ptychomitriaceae	Ptychomitrium dentatum	29.84	112.011	0.518	2	3.75	0.45	32.5	9.5	11.5	Gao 1996.
12	Grimmiaceae	Grimmia reflexidens	28.764	100.277	0.488	1	1.9	0.5	10	9	10	Li 2000.
13	Grimmiaceae	Grimmia pilifera	30.171	120.904	0.552	3	3.2	1.5	11	8	10.5	Li 2000.
14	Grimmiaceae	Racomitrium japonicum	30.004	122.401	0.577	2.5	2.3	0.8	10.5	6	13.5	Li 2000.
15	Grimmiaceae	Racomitrium anomodontoides	29.504	119.456	0.553	7.5	4.7	2	6	21	17	Li 2000.
16	Grimmiaceae	Racomitrium ericoides	29.909	112.165	0.514	6.5	2.9	1	6	5	15	Li 2000.
17	Dicranaceae	Campylopus umbellatus	30.239	122.397	0.674	6.5	5.2	0.6	60	12	8.5	Gao 1994.
18	Dicranaceae	Campylopus flexuosus	28.661	119.311	0.567	5	6	0.33	60	12	15	Gao 1994.
19	Dicranaceae	Leucobryum bowringii	29.5	119.5	0.53	4	6.5	1.5	47.5	7.5	11	Gao 1994; Zhang & Wu 2005
20	Dicranaceae	Leucobryum juniperoideum	30.244	122.262	0.527	3	6.5	1.5	47.5	7.5	/	Gao 1994.
21	Dicranaceae	Leucobryum glaucum	30.325	119.445	0.458	1.5	6	1.5	42.5	4	13	Gao 1994.; Yu 2001.
22	Fissidentaceae	Fissidens grandifrons	29.586	102.029	0.496	5	3.1	0.5	9	9	19.5	Gao 1996.
23	Fissidentaceae	Fissidens dubius	30.267	122.191	0.607	2.5	3.4	0.8	10.5	8	20	Gao 1996.
24	Fissidentaceae	Fissidens cristatus	29.132	111.424	0.568	2.5	3.4	0.8	10.5	8	20	Gao 1996.
25	Dicranaceae	Dicranum nipponense	30.342	119.399	0.608	10	10	1.5	53.5	20.5	18	Gao 1994.
26	Dicranaceae	Paraleucobryum longifolium	29.587	101.97	0.655	4	8	1	25*	6*	16	Gao 1994. (*: from voucher specimen)
27	Pottiaceae	Hyophila propagulifera	30.17	120.919	0.514	0.5	2	0.5	5.5*	5.5*	17.5	Gao 1996; Zhang & Wu 2005 (*: from voucher specimen)
28	Dicranaceae	Oncophorus wahlenbergii	29.574	101.998	0.564	5	8	1	9	9	/	Gao 1994.
29	Pottiaceae	Weissia longifolia	30.028	121.911	0.532	0.25	1.6	0.275	5.5*	5.5*	10.6	Gao 1996; Yu 2001 (*: from voucher specimen)
30	Bartramiaceae	Philonotis thwaitesii	30.235	122.396	0.542	1.5	0.8	0.35	40	4.25	22.5	Li 2006.
31	Bartramiaceae	Bartramia ithyphylla	29.577	102.002	0.434	6	4	0.55	11	5.5	17	Li 2006.
32	Bartramiaceae	Philonotis marchica	30.322	119.448	0.523	5	1.5	0.3	42.5	11.5	30	Li 2006.
33	Hedwigiaceae	Hedwigia ciliata	29.641	100.082	0.54	4	2.25	0.9	13	8	25	WU & JIA 2011.
34	Brachytheciaceae	Brachymenium nepalense	30.166	119.424	0.519	2	0.95	0.4	45	18	30	Hu & Wang 2005.
35	Bryaceae	Rhodobryum giganteum	28.662	119.478	0.862	5	20	5	115	32.5	14	Li 2006; Noguchi 1988.
36	Bryaceae	Bryum billarderii	30.304	122.359	0.641	2	3.25	1.35	50	15.5	18	Wu & Jia 2004.
37	Bryaceae	Bryum argenteum	28.666	119.787	0.567	1	2	0.5	47.5	11	12.5	Wu & Jia 2004.
38	Mniaceae	Rhizomnium gracile	29.568	101.993	0.558	1.5	7	5	65	40	22.5	Noguchi 1991
39	Mniaceae	Trachycystis microphylla	30.704	121.838	0.574	1.3	10	0.6	10.5	10.5	24.2	Zhang & Wu 2005
40	Mniaceae	Mnium spinosum	29.574	101.993	0.725	3.75	5	2.75	35	10	13.5	Li 2006.
41	Bryaceae	Pohlia cruda	29.552	101.97	0.471	1.8	2.75	0.55	92.5	9.5	21	Wu & Jia 2004.
42	Mniaceae	Plagiomnium acutum	30.704	121.838	0.549	2.5	5	3	50	25	24.7	Li 2006; Zhang & Wu 2005
43	Mniaceae	Plagiomnium maximoviczii	29.77	119.457	0.632	1.8	8	2.5	60	20	24.45	Li 2006; Zhang & Wu 2005
44	Mniaceae	Plagiomnium arbusculum	29.577	102.002	0.526	7	8	2	50	30	24.45	Li 2006; Zhang & Wu 2005
45	Orthotrichaceae	Ulota crispa	29.574	101.991	0.524	2.5	3	2	10	8	22	Wu & Jia 2011.
46	Orthotrichaceae	Orthotrichum hookeri	29.573	102.003	0.528	2.75	2.6	0.65	40	10.5	42.5	Wu & Jia 2011.
47	Orthotrichaceae	Macromitrium gymnostomum	28.785	112.464	0.516	3.5	2.9	2.45	30	20	30	Wu & Jia 2011.
48	Orthotrichaceae	Macromitrium japonicum	30.725	122.821	0.422	4	1.65	0.25	3.75	3.75	24	Wu & Jia 2011.
49	Rhizogoniaceae	Pyrrhobryum spiniforme	28.666	119.476	0.572	13	3	1.5	41.5	4.5	14	Li 2006.
50	Rhizogoniaceae	Pyrrhobryum dozyanum	28.666	119.476	0.5	5	4.5	0.6	10.5	1.8	15.5	Li 2006.
51	Racopilaceae	Racopilum cuspidigerum	30.322	119.446	0.478	6.5	9.5	1	11	6.5	15.5	Wu & Jia 2011.
52	Aulacomniaceae	Aulacomnium heterostichum	29.536	103.327	0.51	2.5	2.4	1.2	12	12	12.5	Li 2006.
53	Hypopterygiaceae	Hypopterygium japonicum	30.323	119.447	0.505	3.5	1.25	1	21.5	12.5	11	Noguchi 1991; Wu 2002.
54	Hookeriaceae	Hookeria acutifolia	30.215	120.972	0.478	3.5	5.5	3	95	50	14	Wu 2002.
55	Hypnaceae	Pseudotaxiphyllum pohliaecarpum	29.367	120.768	0.598	2	1.25	0.45	90	5	11	Wu & Jia 2004.
56	Plagiotheciaceae	Plagiothecium piliferum	30.324	119.439	0.581	5	3.5	1.6	18	26	14	Hu & Wang 2005.
57	Plagiotheciaceae	Plagiothecium nemorale	29.675	120.419	0.548	2.25	18.7	1.35	80	20	12.5	Hu & Wang 2005.
58	Plagiotheciaceae	Plagiothecium handelii	29.571	101.914	0.491	2.25	18.7	1.35	80	20	12.5	Hu & Wang 2005.
59	Hypnaceae	Taxiphyllum taxirameum	28.666	119.476	0.536	3	1.8	0.6	45	4-4.5	12	Wu & Jia 2004.
60	Leucodontaceae	Leucodon secundus	29.573	101.954	0.506	6	3.5	0.9	27	6.5	38.5	Wu & Jia 2011.
61	Leucodontaceae	Dozya japonica	30.328	119.454	0.567	8	2.85	0.8	47.5	4.25	/	Noguchi 1989
62	Hypnaceae	Hypnum cupressiforme	30.235	122.396	0.465	10	1.9	0.65	35	3.65	16	Wu & Jia 2004.
63	Climaciaceae	Climacium dendroides	29.827	110.702	0.645	8	3.75	2.5	35	4.25	15	Wu & Jia 2011; Noguchi 1994.
64	Trachypodaceae	Trachypus bicolor	30.342	119.428	0.571	7.5	3.25	0.5	32.5	5.5	26	Wu & Jia 2011; Noguchi 1991，FNA2
65	Meteroriaceae	Meteorium subpolytrichum	28.663	119.312	0.535	20	3	2.5	40	5	15	Wu & Jia 2011.
66	Meteoriaceae	Chrysocladium retrorsum	28.668	119.481	0.642	10	3	1.5	30	4	17.5	Wu & Jia 2011.
67	Meteoriaceae	Aerobryidium filamentosum	28.673	119.485	0.589	20	5	1.2	60	4.25	22.5	Wu & Jia 2011.
68	Meteoriaceae	Neodicladiella pendula	29.272	107.85	0.609	10	2	0.25	60	5	17.5	Wu & Jia 2011.
69	Brachytheciaceae	Brachythecium piligerum	29.502	103.331	0.547	2	1.8	0.75	57.75	7.5	13.3	Hu & Wang 2005.
70	Brachytheciaceae	Brachythecium buchananii	29.649	102.115	0.554	4.5	2	0.85	88.5	9.5	13.3	Hu & Wang 2005.
71	Brachytheciaceae	Brachythecium plumosum	31.164	121.413	0.492	4	1.83	0.76	85	7.5	13.3	Hu & Wang 2005.
72	Brachytheciaceae	Cirriphyllum cirrosum	29.577	102.001	0.606	1.2	2.5	0.88	94	7	/	Hu & Wang 2005.
73	Brachytheciaceae	Myuroclada maximowiczii	30.269	122.36	0.498	3	1.25	1.25	40	6	14	Hu & Wang 2005; Noguchi 1991
74	Brachytheciaceae	Palamocladium leskeoides	30.326	119.441	0.54	3	2.1	0.8	56.5	5.5	10	Hu & Wang 2005; Yu 2001
75	Brachytheciaceae	Eurhynchium hians	30.341	119.436	0.498	4	1.65	1	55	5	13.5	Hu & Wang 2005; Yu 2001
76	Brachytheciaceae	Rhynchostegium pallidifolium	30.239	122.397	0.579	1	2.6	1.15	110	9	11.5	Hu & Wang 2005; Noguchi 1991
77	Brachytheciaceae	Rhynchostegium riparioides	30.266	122.191	0.564	1	1.45	1.08	84	6.5	20	Hu & Wang 2005; Noguchi 1991
78	Hylocomiaceae	Pleurozium schreberi	29.529	113.605	0.548	16	2	1.15	75	7.5	15	Wu & Jia 2004. FNA2
79	Hylocomiaceae	Rhytidiadelphus triquetrus	29.561	101.984	0.81	20	4.2	2.05	41.5	4.5	/	Wu & Jia 2004.
80	Leucodontaceae	Leucodon subulatulus	29.574	101.992	0.548	3.5	3.5	0.8	70	5	/	Wu & Jia 2011.
81	Hylocomiaceae	Hylocomium splendens	29.562	101.97	0.596	2	2	1	32.5	5	14	Wu & Jia 2004.
82	Hylocomiaceae	Hylocomiastrum himalayanum	29.553	101.969	0.578	15	2	1	32.5	5	12.5	Wu & Jia 2004.
83	Thuidiaceae	Pinnatella anacamptolepis	28.668	119.472	0.545	10	1	0.8	20	5	20	Wu 2002.
84	Neckeraceae	Homaliodendron scalpellifolium	29.117	110.735	0.525	10	5	2	50	8	15	Wu & Jia 2011.
85	Neckeraceae	Homaliodendron flabellatum	28.668	119.481	0.542	10	3	2	50	8	12	Wu & Jia 2011.
86	Neckeraceae	Homalia trichomanoides	26.444	116.835	0.619	6	1.5	0.5	35	10	/	Wu & Jia 2011; Noguchi 1989
87	Neckeraceae	Neckera decurrens	29.651	102.115	0.493	7	1.5	1	20	5	/	Wu & Jia 2011.
88	Neckeraceae	Neckera yezoana	29.593	103.376	0.595	5	3	1	30	8	15	Wu & Jia 2011.
89	Amblystegiaceae	Sanionia uncinata	29.563	101.987	0.54	7.5	4.25	0.6	60	5.5	15	Wu & Jia 2004.
90	Thuidiaceae	Boulaya mittenii	29.576	102.001	0.612	2.5	0.35	0.1	10	10	13.5	Wu 2002.
91	Hypnaceae	Hypnum revolutum	29.298	100.082	0.593	4	1.5	0.6	40	0.6	13.5	Wu & Jia 2004.
92	Hypnaceae	Ptilium crista castrensis	29.602	120.042	0.615	10	2.5	1	55*	5*	14	Wu & Jia 2004; FNA2; (*: from voucher specimen)
93	Amblystegiaceae	Cratoneuron filicinum	30.009	101.952	0.463	6.5	1	0.6	25	7	16.5	Wu & Jia 2004.
94	Hypnaceae	Calohypnum plumaeforme	31.164	121.413	0.48	10	1.75	0.65	50	3	15	Wu & Jia 2004.
95	Hypnaceae	Homomallium connexum	30.225	120.432	0.512	1	1.2	4.75	25	5	15	Wu & Jia 2004.
96	Leskeaceae	Lescuraea radicosa	29.577	102.001	0.788	20	6	1.5	42.5	4	/	Wu 2002.
97	Anomodontaceae	Herpetineuron toccoae	29.952	112.908	0.595	7.5	3	0.7	5	5	15.5	Wu 2002; Noguchi 1991
98	Sematophyllaceae	Sematophyllum subhumile	30.266	122.191	0.557	1.25	1.75	0.5	77.5	2.75	10.1	Wu & Jia 2004; Zhang & Wu 2005
99	Sematophyllaceae	Brotherella falcata	29.574	101.993	0.565	5	1.13	0.63	40	4	12	Wu & Jia 2004; Yu 2001
100	Entodontaceae	Entodon sullivantii	29.978	122.377	0.528	5	1.9	1	50	6	13	Hu & Wang 2005.
101	Entodontaceae	Entodon concinnus	28.956	119.794	0.496	10	1.65	0.8	42.5	5.25	15.5	Hu & Wang 2005.
102	Entodontaceae	Entodon macropodus	28.671	119.484	0.522	5	2.1	1.15	42.5	5.25	12.5	Hu & Wang 2005.
103	Brachytheciaceae	Eurhynchium savatieri	30.264	122.192	0.589	6	0.86	0.36	71	4.75	13.5	Hu & Wang 2005; Noguchi 1991
104	Amblystegiaceae	Calliergon cordifolium	30.323	119.447	0.56	11	2.65	1.3	55	5	15	Wu & Jia 2004.
105	Anomodontaceae	Anomodon viticulosus	30.322	119.445	0.534	10	3.1	1.5	8	5.5	22	Wu 2002; FNA2
106	Anomodontaceae	Haplohymenium triste	30.322	119.445	0.528	4	0.7	0.33	10	10	22.5	Wu 2002; Noguchi 1991.
107	Thuidiaceae	Actinothuidium hookeri	29.563	101.97	0.586	15	3	1.5	30	8	/	Wu 2002.
108	Thuidiaceae	Haplocladium angustifolium	31.164	121.413	0.51	5	0.6	0.3	10	10	25	Wu 2002.
109	Thuidiaceae	Cyrto-hypnum pygmaeum	31.164	121.413	0.541	1	1.2	0.5	25	5	15	Wu 2002.
110	Thuidiaceae	Cyrto-hypnum bonianum	28.674	119.5	0.671	2	0.3	0.3	8.5	7	10	Wu 2002.
111	Thuidiaceae	Thuidium cymbifolium	29.649	102.115	0.599	10	1	0.4	12.5	12.5	17.5	Wu 2002.
112	Thuidiaceae	Thuidium kanedae	30.324	119.439	0.659	10	5	1.5	7*	6*	17.5	Wu 2002 (*: from voucher specimen)
	Reference
	GAO C. 1994. ─ Flora Bryophytorum Sinicorum, Vol. 1. Beijing: Science Press, 1-368 [In Chinese].
	GAO C. 1996. ─ Flora Bryophytorum Sinicorum, Vol. 2. Beijing: Science Press, 1-293 [In Chinese].
	LI X. J. 2000. ─ Flora Bryophytorum Sinicorum, Vol. 3. Beijing: Science Press, 1-157 [In Chinese].
	LI X. J. 2006. ─ Flora Bryophytorum Sinicorum, Vol. 4. Beijing: Science Press, 1-263 [In Chinese].
	WU P. C. & JIA Y. 2011. ─ Flora Bryophytorum Sinicorum, Vol. 5. Beijing: Science Press, 1-263 [In Chinese].
	WU P. C. 2002. ─ Flora Bryophytorum Sinicorum, Vol. 6. Beijing: Science Press, 1-290 [In Chinese].
	HU R. L. & WANG Y. F. 2005. ─ Flora Bryophytorum Sinicorum, Vol. 7. Beijing: Science Press, 1-287 [In Chinese].
	WU P. C. & JIA Y. 2004. ─ Flora Bryophytorum Sinicorum, Vol. 8. Beijing: Science Press, 1-482 [In Chinese].
	NOGUCHI A. 1987. ─ Illustrated Moss Flora of Japan. Part 1: 1-242. Hattori Botanical Laboratory, Nichinan.
	NOGUCHI A. 1988. ─ Illustrated Moss Flora of Japan. Part 2: 243-491. Hattori Botanical Laboratory, Nichinan.
	NOGUCHI A. 1989. ─ Illustrated Moss Flora of Japan. Part 3: 493-742. Hattori Botanical Laboratory, Nichinan.
	NOGUCHI A. 1991. ─ Illustrated Moss Flora of Japan. Part 4: 743-1012. Hattori Botanical Laboratory, Nichinan.
	NOGUCHI A. 1994. ─ Illustrated Moss Flora of Japan. Part 5: 1013-1253. Hattori Botanical Laboratory, Nichinan.
	YU J. 2001. ─ Studies of spores of Chinese mosses-morphology, phylogeny and ecological adaptation. Ph.D thesis of Institute of Applied Ecology, Chinese Academy of Sciences. Shengyang [In Chinese].
	ZHANG Y. L. & WU P. C. 2005. ─ Spore Morphology of Chinese Bryophytes. Qingdao: Qingdao Publishing House, 1-399 [In Chinese].
	FNA1- Flora of North America Editorial Committee. 2007. Flora of North America North of Mexico, 27: Bryophyta, part 1
	FNA2 - Flora of North America Editorial Committee. 2014. Flora of North America North of Mexico, vol. 28: Bryophyta, part 2.
